# Supplementary material for: Dimerization and oligomerization of DNA-assembled building blocks for controlled multi-motion in high-order architectures
Source: Nat Commun. 2021 May 28;12:3207. doi: 10.1038/s41467-021-23532-y (PMC8163789; doi:10.1038/s41467-021-23532-y)
Supplement: Supplementary file 2 — Supplementary Data 1 [file 41467_2021_23532_MOESM2_ESM.xlsx]

## Sheet: Sheet1
Supplementary Data 1	DNA sequences for all structures
Unmodified	Sequences (5ʹ-3ʹ)
0[212]	GAGATCCTGTTTGATGGGGGTTGACCTAAAGGGCACAC
0[233]	ATGGAAATCGGCAAAATCCCTTAAGTCGTGC
1[196]	CCCAGCATGGAACACGTAAAGCACTAAACTTGACGGTTCTTCGCTGCGG
16[139]	CCCAGTCACGACGTTTGGCCTTGATATTACCAGAGTCTTTTC
16[160]	GTTGGGTCGATCGGCTATTATTCTGATCAATAATAAGTTTTA
16[181]	GATGTGCCTATTACGCCCCCTCTCCTCAAGAGAAGAGCGGGGCACC
16[97]	CAGAGGTAGCGCCACCATCGATAGCAGCGCGTTTTCCGCCAC
18[174]	GCAAAGCCTCTTCGTGCAAGGAGAATGGAAAGCGCTACATGGTTGAGTA
18[195]	TTTTT TGGTGCCGGAAACCAGTTTCCGGTTTTGCTAATAGGT
18[90]	TTAAATTAACGTACGGAGCCGGCCGCCGCCAGCATCTCAGAACATCGGC
19[105]	AGGGCGCCGCAGAACAGTCCCCAGTGCCAGGTTGAGGCAGGTGCCTCCCCCCCCTT
19[147]	GCCTCAGAGGCTGCGCAACGTGAAGGGAGCACGTAAGTTTATAGAAACG
19[157]	GATCTAAGTGCCGTCGCAAAAACATGAAAGTA
19[60]	TTTTT CGCGTAACCACCGACATTCTCCTTAT
2[177]	ACGAGTTTTTTGGGGTCACGTGGCTTTCTGCGCCGTTT
20[132]	CCTCGTTTTGACGATAGCTCTATAGACTTTCTCCGGCAC
20[146]	GACAGACGTGCTTTATTAACCGAAAAGTGCTATCT
20[181]	ATACTACAAATGTTGTACCGCATTTTCAGGGATAGAGGAACCACTA
20[76]	AGGAACGATCCTGAGAATACCAGATAACCCACAAGGAACAAATATT
21[154]	TTGCCAGCCACCCTCAGAACCACAGAGGGTTGATA
21[161]	AGGGGGTAAAAACCAAAATAGAGGAATTTCGTCACCAGTACTGCCCGCC
22[146]	CTTTTTGTAGCAATCGCTCAAGAGAATAAAATGAA
22[195]	TTTTT ACCCTCGTTTACCAGAGAGCAACCATGTACCAGACAG
23[112]	ATGGAAAAAGCGCATTAGACGAAGAGCATACCAGATACATACTTCATAT
23[60]	TTTTT TATCCAGAACAAGTCAGAGAAAATAA
23[81]	ACCGGACATTCTGGCCAAACCCTTGCGTCTTTCAGATA
24[118]	GGCAGATATATTTTACCCAGCGTTTTAGCGAACCTAAGTACCGAAAAATAAACCCT
24[160]	CATTCAAAAAACGAACGTTAGTAAATGCGCCAAACTACAACG
24[181]	AGTTGAGATTATTAAAAGTTTACAACTTTCAACAGGTGAGAATACCT
24[97]	ACCAGTAATAAAAGGCCAGCCACTCAAATTTTATAAAGGGATCCGCGCT
25[133]	TCTTTAACAAGATTTGCGGGAGGTTTTGTCCAAGATGGGCTTGAGATGGTTGGGAA
26[118]	TCGCCATTAAAAATACAGACATCACCAGAACGCTCATCACTTCGAGTAAAGCTAAA
26[146]	GAAAACGCGAACTGATCACCTACGGGTAGCTGTCT
26[195]	TTTTT CGATTTTAAGAACTGGTGTGAATTAGAAAGAAAAAAG
27[154]	TTTAATTATTGCGAATAATATAAGAATT
27[168]	TAATCATCTCATTAGAACAACATTTAGGATAGTAACGACGATAATAGTACGTGCATAGCCAGC
27[60]	TTTTT CGGTCAGTATTAGGAATCACCTGAAC
27[94]	GCCAGCCGTTTTTATTTTCTTATCCACCAACGTATTATTTATCCCA
28[107]	TGGAGCCAGCAGCAAATGCACTCAGTAGAAA
28[118]	CAATCAATCAATAGCTGTCCATTAACAACGCCAACAAGAATA
28[160]	CAGAACGTCATTACCGAATAAGAGAATATCAATTTTTTCACG
28[181]	GCTTGCCCAAAGCTATCGGTTCAGCTTGATACCGAGACAATGAACG
28[97]	GCAAATCACAACTAACAACATCTTAATTGAGAATCAATT
29[126]	ATTTGAGAAATATCCTAAAGCATAGCCCCTATTAGGGATTATTTACATT
29[133]	GATTTAGCCGACAATTAGGCAGAGGCATGTGATAAATTCGAGTTACCCT
29[70]	AAAATATGAACGCGAGCCAACGCTCAACTAGTATCTTGCGGAATCATAT
29[84]	AGCACTAAACAGTTCTGCAACCAGCAGAGAAAGCGTAAGAATGAATCTT
3[231]	AACATACAATAGCCCGAGATATGGTTCCAATCGGC
3[256]	GTAACTCACATTATAAATCAAAAGGAGCCGGAAGCATAGTGAAATGGTACCGCGATCCA
30[146]	TGACAGTATTAGACCGTTTTAATAAGGCGTTTGAA
30[195]	TTTTT CAGACCAGGCGCATAGACAGATGACAACAAAAAGGCC
31[119]	GACTTCAGAAGCAAAGCGGATCTGAATATTTTTAAGCTTAGA
31[157]	AACCTAACCGATATATGTTTTCGAGCCAGTAG
31[60]	TTTTT AACATTATCATTATATGCGGAACGCG
32[104]	AAAAGAAGGAGCGGCTGATTGTGGGTTAATCCTTG
32[139]	GACTATTCTGCTCCTCATAGGAGAGTCAATAGTGACCATTAC
32[167]	CAACAGGTCAGGATGAACGAGACGAGGGTAGCATTCCTCGGTCGCTGAG
32[181]	TTTGAAATCATAAGGCAGCGAAGACTTTTTCATGAATTAAAC
32[76]	TCCTGATTGGCAATAATGCTGATTAATTAATTTTCTATGTGA
34[118]	AAGGGTTGATGATGTACCTTTTTTAATGAGCGATACCTCCGGAATTTCAGAATCAT
34[160]	GTACAACAGAGGCATACGAAGGCACCAAATACGGCTACAGAG
34[195]	TTTTT CCCCAGCGATTATACCAACACTCGGGTAAA
35[140]	AATTATAAAACGAAGGAGATTTTAGCCGCAGGTCTCTTCAAAGTAATCT
35[73]	AGAGGTGAATAACCTTGCCGTCGCTATGCAAATCCAA TTTTT
35[77]	GCGAATTATTCATTATTTGCATATAATCAATTATCACAAAGAACGTTAT
35[95]	TTATACATAAATCAATACCTTAGATATAACTTTTTTCA
36[139]	ATTTAACAATTTCAGCTGAGATCTGAGATTTAATGGTTAAATATGTAATAAGGTAA
36[174]	ATACGTAGGACTAAAAGACAGCATCGGAGCGCAGAAAACAAA
37[119]	TTAAGACTTTGAATAAACAAACATCAAGATAAATTGTGTCGG
37[161]	GCTTTGAATGCCACAAAGAATACACTAAAAGCGCGCGGTCAAGAAACTC
37[98]	AAAACATGAAACAGCCTGAGCAAAAGAAAGAACCTTATACTTTGCATCA
39[53]	TTTTT TCGCAAGACAAATTATACAAGTATAACCTGTTTATCAA TTTTT
4[191]	CGAGAGGTGCAGAGTCCACTATTACCACGCTCCAGGGT
40[100]	ACTAGATTAAGAGGAAGCGTATTAAGAGCCGTATC
40[90]	GCCTGTTAGTAGGGGTTCAGCATAATATCCCATCC
41[105]	GCCATATGACGACGCGAGCATTCGAGAAGCGAGGCTACAATTTAAGAAACGATTTT
41[161]	GTGAATTCCACGCAAGACCGGAAGCAGGGCTGGCTAACGTAACTGACGA
43[126]	ATAATCGTTAAACCCCCGACTAGTTGCTATTTTGCTGAATGGTAAAACA
43[53]	TTTTT CAATAGATAAGTTTACCGCAAGCAAATCCAGAGCAGTTAC
44[174]	GAACAACTTGCTAATGTCGTCCATTCCACGTAACACACCCTCCACCCTCAGAACCG
45[154]	TTCTGTATGGGATTTAAAGGATCAACTTGAAACAC
45[77]	TAGAAGGCATCGTAACACCGCGAAAGGAATTGAGG
45[91]	GGTATTCTAAGAACCAAGCAACGCTGAGTCAGTTG
48[69]	GGTAATTATCAGAGCAAAAGATTAAGACAACCGATTGAGG TTTTT
48[90]	ACACCCTAATTGAGACGCAATTATGTTAAAAGACATATTCATTAAAGGT
49[140]	TACCGAATTACAGATCCATAACGCCAAACGAGAGG
49[154]	ACCCTCAGAGCCACCTGAGTTACGAGGCAATACCA
49[91]	TTAAGCCCAATAATGGAGAATCAGGAAATCACACG
5[147]	GTAAAAAAACAGCTCACCGCCTGGCCCTAAAGGGCCGTGAACCATCACCAGAAAGCACAGGCG
5[168]	GCCTTTACTTTTCATTGCAGCAAGCGGTAAGA
50[114]	AGTAGAAACAATGAAATAACAGGGTACCTACATTTTGAACTTCTTCACGCAA
52[132]	TTTGTCATTTGGGATACCATTTTTGCCACCACCACCGGAACC
53[105]	CACCGTCCGTCACCGTCATAGTCAGAGCCGCCACCTGACAGGAAGCTTT
53[161]	TTAAGAGAGGCGGAGCACTCCCTGCCAGTTTGAGG
53[53]	TTTTT GAGGGAAGGTAACGACAGACCTTTAGCCCTCAGAG TTTTT
53[98]	GAATTATGGTTTACCCGCTACCAGGAGGCCGATTAATCAGTGCGAGGAA
54[114]	AAAACCGACTTGAGCCACAATCAAGGTTGCTAGAATCAGAGCGGGAAGAGTCACAA
54[135]	CATATTAGAGCCAGCAACGGAATATATATCG
54[76]	TCAGTAGATATTGACGGAAATAAAGGGCACACCCGTTTAGAC
55[168]	CAGTGCCCTTTTGATGATACATAAAGCCCGATTAA
56[202]	TTTTT GTTCCAGTAAGCGTCAAGTCTCTGAATTTACC TTTTT
56[83]	CCTCAGACACCAGACCACGGGAACGGATGAAACAA
57[119]	CAGACGATGTAAAACGACGGCGGAATTTCCGG
57[154]	TCCTCATGGAGTGTACTGGATCACCGGACACAAACGGGTTTT
57[56]	TTTTT CCGCCACCAGAACCACGCCACCACGTCAGA
8[163]	GGACGTTCCGGCAAACGCATAGTGATGAAGG
8[184]	GCCTTTTTTCGTCTCGTGCGGCGGCAGCACGTTGGGCGGGTTTGC
8[202]	TTGCTCTGGCAGCCCGGCAGCCCGG
8[226]	GGCTGTTCAGCAAATCGGTCACTGGTTGAGGATTA
8[247]	GCCCATCAGATGCCGGGCATCAGAAGCT
9[172]	AACGAAGGGACAAATCATGGACTCCAACGTCGAGAGAGCCAGTGA
9[214]	CCATTTAGAGTCGGAACGTGTTGTTCCAGTTGGCGAAAAGGCGGT
9[235]	GGACGCTCACAATTCAGCCTCACACGCGCCT
12[104]	AGAGAATGAGTAATATAAAGCCTCAGAGCTAAC
12[114]	GGAAGGTCATTTTTGCTGCTCCTCGCGTCT
12[125]	CTGAGATCAAAAGGCAAAGAATTAGCAAAAAAT
12[135]	AGGTTAGAGCTTAATTACCATAACAGCTTT
12[146]	CAAAGGCAGACAGTCCAATAAATCATACACTGT
12[156]	AGATATAATGCTGTAGCAGTTCATGAGCGA
12[167]	AGCTATTATGATATACTAATAGTAGTAGCTTAA
12[177]	GGTGTTTTAAATATTCCCCCTATTCTCC
12[198]	ATTAAGTACGGTGTCTCGTC
12[209]	TTGATTCCATTAGATATATTTTCATTTGGCAAA
12[51]	CCGAAGATTGTTAAAGAAATTGCATGTCAA
12[62]	TCATATGGATAAAATATGACCCTGTAATATGTT
12[72]	GCGTAGATTTTCAGACAATAAATCAGCT
12[83]	TCGTAAAATATATTTAAATCGGTTGTACCATTTG
12[93]	TGAGTCAGATGAATATACAGTGGCAAACA
14[205]	ATAGGATTGACCGTAATTGTTTAGCTACATTT
15[105]	CCATCAAATTAAGCAGTGTAGGTAAAGATGTCT
15[116]	AATTTTTGATAAAACAGTACCTTTAGGAACG
15[126]	GGCCTTCGGCAAGGGTGAGAAAGGCCGGTATC
15[147]	CATCAACAATTAACATCAAATCACCATCAATTTTG
15[158]	ATGGAAAACGAGAATGGCTGAAGATCTA
15[168]	GTAACAACAATTCTTCAACCGTTCTAGCTGATAAAGGCTGAAAA
15[189]	GTGGGAAGGCGCGATAGATTTAGTTTGACCCA
15[200]	CGGCAATATTCATTGAAGCAACTACTGCGAACGATTAATGCC
15[42]	TAATATTTCTTTTGCGTTATTTCAACGCAAGTACC
15[63]	TTAAATTAAAACATATTTTTAGAACCCTCACTA
15[73]	TTAACGGATTCGCCTGCAGAAAATATTCGCA
15[84]	CATTTTTATAAAGCTTAAATGCAATGCCTCGA
5[256]	GGAAAATTGCTCAAAATTATTTGCGGGTTAGTTATACT
Capturing staples on the rotary bundle
0[160]	ACAACAACA GACGGGCAAGCCGCGTTGTGTGCTGGTCTGGTCAGTAAC
6[244]	ACAACAACA GCGCAGTTTAACGGGGGTCACTGTTGCCGGCT
0[265]	ACAACAACA CAGTCGGATTCGTATAGCTGTCATTGCAGGCGCTTTCCGCCG
6[160]	ACAACAACA GTAAAGTTGATTGCACGTGCCGGACTTGGCGTGGTACATCGACCCACTAGAAAAAC
0[181]	ACAACAACA GGTTTTTCCGGGGGGAGAAAGCGCAAGAATGCCAATCCG
6[181]	ACAACAACA TCACGGTCGGTCCGAGAGCACATCCTCACAGC
6[202]	ACAACAACA CCAGAATCGCGTCATAAACATCCCTTACCTGTGGTGCGTCCGCGGG
6[223]	ACAACAACA GTGCACTACTGGTGTGGTAATGGGTAAACATC
0[244]	ACAACAACA CAGCTGCATCCCCGTGTTATCGGTGTCCAGCATCAATGA
0[202]	ACAACAACA TTGCGTACGTGCCTGGGAAAGACCGTCGGTGGTGCGGTTTCT
0[223]	ACAACAACA CAACGCGTGAGCCTCCCCCGACGCAACCAGCTTACCTGC
Fr
6[265]	ACAACAACA CCCCCTGTTACCTGGGCGCGGTTGCGGTGCGGGGTTTCCTGTAAGT TTTAGACTTACC
rfhs
15[53]	AAAAAGCAAATATTTAAACAGGGTTGAT ACT AGC TTA GGT AAG TCT
15[95]	CAATTACATCGGGAGAAGTTTAACACGGTAA TGT GTC ATG GGT AAG TCT
15[137]	AGCATAGTACCTTTAATGGATGGCTCATTGC AGG TAG CAT GGT AAG TCT
10[181]	GGTGGCATCCCGTCGGCAAATGCTTTAAACTCAACAAGAGGGT TCT CTA GGT GGT AAG TCT
15[217]	GGGATAGTGTAGATGGGCGCTGGAAGTATAACAG CAA TCA CAG GGT AAG TCT
wfhs
47[77]	TCTGAATGGTCAAGTGTT AAGAAAATAATGCACTTTAGGTAATTTTAAAAGTT
43[77]	TCTGAATGGTCAAGTGTT AGAAAACATATGTATCATCAACTTGAATACCAAGTCGC
55[77]	TCTGAATGGTCAAGTGTT ACAGCCACTAACGACTGACCTAGATAAAACAGAGG
39[77]	TCTGAATGGTCAAGTGTT CTGTAGCACCGTAATCGGCGATAGTGTAGCGGTCA
51[77]	TCTGAATGGTCAAGTGTTTACGCAGAATAACGGAAGTGTCTATCGGCCTTGCT
55[98]	TCTGAATGGCGAGTAATG TTTAGTTCTTAGGTTTTGGATACCATATCAAAATTTCAA
43[98]	TCTGAATGGCGAGTAATG ATCCAAATTATCCTACGTGGCACCGAACGAACCACAGT
47[98]	TCTGAATGGCGAGTAATG ATTTTCGAATGAAATGTTTACACAGCGGATCAAACTAATGCGCAGCGCCGCAAACG
39[98]	TCTGAATGGCGAGTAATG TAATTTAACAATAAATAGATTAATCCTTTGCCCGAAACCACCAGAAAAAAATATAT
51[98]	TCTGAATGGCGAGTAATG TAGAAAAAGGAAACAGGCCACGCCTGAGTAGAAGAATTGCAATAACTGA
55[119]	TCTGAATGGAGTTGTTGA ATTAGCGAGCAAGGGTGAGAGCACGGAAAAAGAGAGTACTATTAGAAAAATAAAGG
51[119]	TCTGAATGGAGTTGTTGA TGGCAACTAGCCGATGTCCATTGATTAGTAATAAC
39[119]	TCTGAATGGAGTTGTTGA CCAATCAAGTAATTATAATACACAATTCGACAACTCCCGAAAAACACCGTCTTCTG
43[119]	TCTGAATGGAGTTGTTGA ACCTAAAGACTACCATGAAATCCGCGACATAGTCAAATATCGTTTACAA
47[119]	TCTGAATGGAGTTGTTGA TTGTTTAACGTCAAACATAAAAGCAATAAAGCAGAATATAAA
43[140]	TCTGAATGGTTAACAACC ATACCGAATCAAAAATGTTACTGTATCATCGCCTGAAAACAA
39[140]	TCTGAATGGTTAACAACC CAAAGACTTTTTAAGTGCAAAAGAAGTTGGACGAC
55[140]	TCTGAATGGTTAACAACC TTCCTTATAAAGTAAAAGAACCGGATATAGTAGTAAATTGCTGAACCTC
51[140]	TCTGAATGGTTAACAACC ATAATCAACCAGTATGTGTTGGGAAGGGAACGCCAAAATAAA
47[140]	TCTGAATGGTTAACAACC AATAGCACTTAAATTGATCTACGTTAATCTAATGCAGATAGTCTGAAAT
39[161]	TCTGAATGGAAATCCTGT ACGGGGTTCGGAACTGCGGGCGCCATTCGCCATTCGAA
55[161]	TCTGAATGGAAATCCTGT TAAGTATAGCCCGGCAGTACCGCTGAGAGCCTATT
51[161]	TCTGAATGGAAATCCTGT CCTGTAGTTTCCAGACTAACGTACCAGTCAGGACG
43[161]	TCTGAATGGAAATCCTGT TTGAAAATTGCTTTCCAAATCGACCTTCATCAAGAGCG
47[161]	TCTGAATGGAAATCCTGT GCTTGCAGGGAGTTCCATCGCTCTTAAATATCAGCTCTCCAA
39[182]	TCTGAATGGGTTACGTAC CCCTCATACGATCTCAGGTAGAA TTTTT TTTTT AGATTCATC
47[182]	TCTGAATGGGTTACGTAC GCTCCAATAATTGTGCTCATTCA TTTTT TTTTT GTGAATAAG
43[182]	TCTGAATGGGTTACGTAC GCTTTTGACCCTCAGGAACCGAA TTTTT TTTTT CTGACCAAC
55[182]	TCTGAATGGGTTACGTAC GTATCACAGGTTTATAGACTGGA TTTTT TTTTT TAGCGTCCA
51[182]	TCTGAATGGGTTACGTAC ACAGTGCAGTTAATGCCAGCTGG TTTTT TTTTT CGAAAGGGG
Fw	CCATTCAGATTTT-SH
Capturing strands on the rotary AuNR	TGT TGT TGT TTT-SH
blocking and removal strands for rotation
rB1	ACT TTC ACT TCC TTA CCT AAG CTA GT
rB2	TGT ATC CAT CCT TAC CCA TGA CAC AA
rB3	GCT ATT CCT TCC TTA CCA TGC TAC CT
rB4	TTGT GTC ATG GGT AAG GAT GGA TAC A
rB5	CCT TAT ATC CTC TTA CCC TGT GAT TG
rR1	ACT AGC TTA GGT AAG GAA GTG AAA GT
rR2	TTGT GTC ATG GGT AAG GAT GGA TAC A
rR3	AGG TAG CAT GGT AAG GAA GGA ATA GC
rR4	TCT CTA GGT GGT AAG AAA CAT GGT TG
rR5	CAA TCA CAG GGT AAG AGG ATA TAA GG
blocking and removal strands for walking
wBa	AACACTTGACCATTCCTAACTTCTTA
wBb	CATTACTCGCCATTCGTATTGATCTA
wBc	TCAACAACTCCATTCATAGCCTGTGA
wBd	GGTTGTTAACCATTCAATGTACTTAC
wBe	ACAGGATTTCCATTCCCGATTATTAG
wBf	GTACGTAACCCATTCACTCCAGCACT
wRa	TAAGAAGTTAGGAATGGTCAAGTGTT
wRb	TAGATCAATACGAATGGCGAGTAATG
wRc	TCACAGGCTATGAATGGAGTTGTTGA
wRd	GTAAGTACATTGAATGGTTAACAACC
wRe	CTAATAATCGGGAATGGAAATCCTGT
wRf	AGTGCTGGAGTGAATGGGTTACGTAC
Revised staples for AuNP
12[51]R	CCGAAGATTGTTAAAGAAATTGCATGTCAATCATATGGATACTAGCTTA TTGTGACGT
11[59]R	AA AATATGACCCTGTAATATGTT
15[42]R	TAATATTTCTTTTGCGTTATTTCAACGCAAGTACC ACT AGC TTA TTG TGA CGT
12[42]R	AAAAAGCAAATATTTAAACAGGGTTGAT ACT AGC TTA TTG TGA CGT
Marker	HS-TTA CGT CAC AAT AAG CTA GT
Capturing strands on UNITO
0[160]u	ACA ACA ACA GACGGGCAAGCCGCGTTGTGTGCTGGTCTGGTCAGTAAC
0[181]u	TAC TAC GAT GGTTTTTCCGGGGGGAGAAAGCGCAAGAATGCCAATCCG
0[202]u	CTA TAT GTC TTGCGTACGTGCCTGGGAAAGACCGTCGGTGGTGCGGTTTCT
0[223]u	CAC ATC CGA CAACGCGTGAGCCTCCCCCGACGCAACCAGCTTACCTGC
0[244]u	ACG CAA TCG CAGCTGCATCCCCGTGTTATCGGTGTCCAGCATCAATGA
0[265]u	CAGTCGGATTCGTATAGCTGTCATTGCAGGCGCTTTCCGCCG
6[160]u	ACA ACA ACA GTAAAGTTGATTGCACGTGCCGGACTTGGCGTGGTACATCGACCCACTAGAAAAAC
6[181]u	TAC TAC GAT TCACGGTCGGTCCGAGAGCACATCCTCACAGC
6[202]u	CTA TAT GTC CCAGAATCGCGTCATAAACATCCCTTACCTGTGGTGCGTCCGCGGG
6[223]u	CAC ATC CGA GTGCACTACTGGTGTGGTAATGGGTAAACATC
6[244]u	ACG CAA TCG GCGCAGTTTAACGGGGGTCACTGTTGCCGGCT
6[265]c	CCCCCTGTTACCTGGGCGCGGTTGCGGTGCGGGGTTTCCTGTAAGT TTTAGACTTACC
Captureing strands on cUNITO
0[160]c	TGT TGT TGT GACGGGCAAGCCGCGTTGTGTGCTGGTCTGGTCAGTAAC
0[181]c	ATC GTA GTA GGTTTTTCCGGGGGGAGAAAGCGCAAGAATGCCAATCCG
0[202]c	GAC ATA TAG TTGCGTACGTGCCTGGGAAAGACCGTCGGTGGTGCGGTTTCT
0[223]c	TCG GAT GTG CAACGCGTGAGCCTCCCCCGACGCAACCAGCTTACCTGC
0[244]c	CTA CGA CGT CAGCTGCATCCCCGTGTTATCGGTGTCCAGCATCAATGA
0[265]c	CAGTCGGATTCGTATAGCTGTCATTGCAGGCGCTTTCCGCCG
6[160]c	TGT TGT TGT GTAAAGTTGATTGCACGTGCCGGACTTGGCGTGGTACATCGACCCACTAGAAAAAC
6[181]c	ATC GTA GTA TCACGGTCGGTCCGAGAGCACATCCTCACAGC
6[202]c	GAC ATA TAG CCAGAATCGCGTCATAAACATCCCTTACCTGTGGTGCGTCCGCGGG
6[223]c	TCG GAT GTG GTGCACTACTGGTGTGGTAATGGGTAAACATC
6[244]c	CTA CGA CGT GCGCAGTTTAACGGGGGTCACTGTTGCCGGCT
6[265]c	CCCCCTGTTACCTGGGCGCGGTTGCGGTGCGGGGTTTCCTGTAAGT TTTAGACTTACC
